# Supplementary material for: Targeting Enterococci with Antimicrobial Activity against Clostridium perfringens from Poultry
Source: Antibiotics (Basel). 2023 Jan 21;12(2):231. doi: 10.3390/antibiotics12020231 (PMC9952055; doi:10.3390/antibiotics12020231)
Supplement: Supplementary file 1 [file antibiotics-12-00231-s001.zip]

Archive with 1 entries (1 files):
- antibiotics-2166315-supplementary.xlsx
