# Supplementary material for: Targeting Enterococci with Antimicrobial Activity against Clostridium perfringens from Poultry
Source: Antibiotics (Basel). 2023 Jan 21;12(2):231. doi: 10.3390/antibiotics12020231 (PMC9952055; doi:10.3390/antibiotics12020231)
Supplement: Supplementary file 1 [file antibiotics-12-00231-s001.zip › antibiotics-2166315-supplementary.xlsx]

## Sheet: File S1-Hoja1
Strain	Specie	Mutations associated with Beta-lactam resistance										No class defined mutations
		Mutation	Nucleotide change		Amino acid change		Phenotype	PMID	Notes			Mutation	Nucleotide change		Amino acid change		Phenotype	PMID	Notes
(9) X2893	E. faecium	pbp5:p.E100Q	gag -> cag		e -> q		ampicillin	25182648	The nineteen pbp5 mutations must be present simultaneously for resistance phenotype			gyrA:p.N708D	aat -> gat		n -> d		Unknown phenotype	-	Phenotype not found in database
		pbp5:p.N496K	aat -> aaa		n -> k		ampicillin	25182648	The nineteen pbp5 mutations must be present simultaneously for resistance phenotype			pbp5:p.D644N	gac -> aac		d -> n		Unknown phenotype	-	Phenotype not found in database
		pbp5:p.A216S	gca -> tcc		a -> s		ampicillin	25182648	The nineteen pbp5 mutations must be present simultaneously for resistance phenotype			parC:p.E138A	gaa -> gca		e -> a		Unknown phenotype	-	Phenotype not found in database
		pbp5:p.E525D	gag -> gat		e -> d		ampicillin	25182648	The nineteen pbp5 mutations must be present simultaneously for resistance phenotype			pbp5:p.T25A	act -> gct		t -> a		Unknown phenotype	-	Phenotype not found in database
		pbp5:p.T324A	aca -> gca		t -> a		ampicillin	25182648	The nineteen pbp5 mutations must be present simultaneously for resistance phenotype			pbp5:p.S39T	agc -> acc		s -> t		Unknown phenotype	-	Phenotype not found in database
		pbp5:p.G66E	gga -> gaa		g -> e		ampicillin	25182648	The nineteen pbp5 mutations must be present simultaneously for resistance phenotype
		pbp5:p.L177I	tta -> ata		l -> i		ampicillin	25182648	The nineteen pbp5 mutations must be present simultaneously for resistance phenotype
		pbp5:p.T172A	aca -> gca		t -> a		ampicillin	25182648	The nineteen pbp5 mutations must be present simultaneously for resistance phenotype
		pbp5:p.R34Q	cgg -> cag		r -> q		ampicillin	25182648	The nineteen pbp5 mutations must be present simultaneously for resistance phenotype
		pbp5:p.V24A	gta -> gca		v -> a		ampicillin	25182648	The nineteen pbp5 mutations must be present simultaneously for resistance phenotype
		pbp5:p.A499T	gca -> aca		a -> t		ampicillin	25182648, 25182648	The nineteen pbp5 mutations must be present simultaneously for resistance phenotype
		pbp5:p.S27G	agt -> ggt		s -> g		ampicillin	25182648	The nineteen pbp5 mutations must be present simultaneously for resistance phenotype
		pbp5:p.K144Q	aaa -> caa		k -> q		ampicillin	25182648	The nineteen pbp5 mutations must be present simultaneously for resistance phenotype
(15) X3179	E. faecium	pbp5:p.E100Q	gag -> cag		e -> q		ampicillin	25182648	The nineteen pbp5 mutations must be present simultaneously for resistance phenotype			pbp5:p.T25A	act -> gct		t -> a		Unknown phenotype	-	Phenotype not found in database
		pbp5:p.E85D	gaa -> gat		e -> d		ampicillin	25182648	The nineteen pbp5 mutations must be present simultaneously for resistance phenotype			gyrA:p.N708D	aat -> gat		n -> d		Unknown phenotype	-	Phenotype not found in database
		pbp5:p.T324A	aca -> gca		t -> a		ampicillin	25182648	The nineteen pbp5 mutations must be present simultaneously for resistance phenotype			pbp5:p.P406A	cct -> gct		p -> a		Unknown phenotype	-	Phenotype not found in database
		pbp5:p.A68T	gca -> aca		a -> t		ampicillin	25182648	The nineteen pbp5 mutations must be present simultaneously for resistance phenotype			pbp5:p.S39T	agc -> acc		s -> t		Unknown phenotype	-	Phenotype not found in database
		pbp5:p.N496K	aat -> aaa		n -> k		ampicillin	25182648	The nineteen pbp5 mutations must be present simultaneously for resistance phenotype			pbp5:p.D644N	gac -> aac		d -> n		Unknown phenotype	-	Phenotype not found in database
		pbp5:p.A216S	gca -> tcc		a -> s		ampicillin	25182648	The nineteen pbp5 mutations must be present simultaneously for resistance phenotype
		pbp5:p.S27G	agt -> ggt		s -> g		ampicillin	25182648	The nineteen pbp5 mutations must be present simultaneously for resistance phenotype
		pbp5:p.R34Q	cgg -> cag		r -> q		ampicillin	25182648	The nineteen pbp5 mutations must be present simultaneously for resistance phenotype
		pbp5:p.E525D	gag -> gat		e -> d		ampicillin	25182648	The nineteen pbp5 mutations must be present simultaneously for resistance phenotype
		pbp5:p.L177I	tta -> ata		l -> i		ampicillin	25182648	The nineteen pbp5 mutations must be present simultaneously for resistance phenotype
		pbp5:p.V24A	gta -> gca		v -> a		ampicillin	25182648	The nineteen pbp5 mutations must be present simultaneously for resistance phenotype
		pbp5:p.G66E	gga -> gaa		g -> e		ampicillin	25182648	The nineteen pbp5 mutations must be present simultaneously for resistance phenotype
		pbp5:p.T172A	aca -> gca		t -> a		ampicillin	25182648	The nineteen pbp5 mutations must be present simultaneously for resistance phenotype
		pbp5:p.A499T	gca -> aca		a -> t		ampicillin	25182648, 25182648	The nineteen pbp5 mutations must be present simultaneously for resistance phenotype
		pbp5:p.K144Q	aaa -> caa		k -> q		ampicillin	25182648	The nineteen pbp5 mutations must be present simultaneously for resistance phenotype
(19) X2903	E. faecium	pbp5:p.S27G	agt -> ggt		s -> g		ampicillin	25182648	The nineteen pbp5 mutations must be present simultaneously for resistance phenotype			pbp5:p.Q461K	caa -> aaa		q -> k		Unknown phenotype	-	Phenotype not found in database
		pbp5:p.L177I	tta -> ata		l -> i		ampicillin	25182648	The nineteen pbp5 mutations must be present simultaneously for resistance phenotype			pbp5:p.D472L	gac -> ctt		d -> l		Unknown phenotype	-	Phenotype not found in database
		pbp5:p.D204G	gac -> ggc		d -> g		ampicillin	25182648	The nineteen pbp5 mutations must be present simultaneously for resistance phenotype			pbp5:v468_None469insD	g-tg -> gat		v -> d		Unknown phenotype	-	Phenotype not found in database
		pbp5:p.K144Q	aaa -> caa		k -> q		ampicillin	25182648	The nineteen pbp5 mutations must be present simultaneously for resistance phenotype			pbp5:p.L473K	tta -> aaa		l -> k		Unknown phenotype	-	Phenotype not found in database
		pbp5:p.E100Q	gag -> cag		e -> q		ampicillin	25182648	The nineteen pbp5 mutations must be present simultaneously for resistance phenotype			pbp5:p.Q470S	caa -> agt		q -> s		Unknown phenotype	-	Phenotype not found in database
		pbp5:p.E85D	gaa -> gat		e -> d		ampicillin	25182648	The nineteen pbp5 mutations must be present simultaneously for resistance phenotype			pbp5:p.T475F	act -> ttc		t -> f		Unknown phenotype	-	Phenotype not found in database
		pbp5:p.A216S	gca -> tcc		a -> s		ampicillin	25182648	The nineteen pbp5 mutations must be present simultaneously for resistance phenotype			pbp5:p.D481*	gat -> taa		d -> *		Unknown phenotype	-	Phenotype not found in database
		pbp5:p.V24A	gta -> gca		v -> a		ampicillin	25182648	The nineteen pbp5 mutations must be present simultaneously for resistance phenotype			pbp5:p.L477D	ttg -> gat		l -> d		Unknown phenotype	-	Phenotype not found in database
		pbp5:p.G66E	gga -> gaa		g -> e		ampicillin	25182648	The nineteen pbp5 mutations must be present simultaneously for resistance phenotype			pbp5:p.V471R	gta -> aga		v -> r		Unknown phenotype	-	Phenotype not found in database
		pbp5:p.A68T	gca -> aca		a -> t		ampicillin	25182648	The nineteen pbp5 mutations must be present simultaneously for resistance phenotype			pbp5:p.K474N	aaa -> aac		k -> n		Unknown phenotype	-	Phenotype not found in database
		pbp5:p.T172A	aca -> gca		t -> a		ampicillin	25182648	The nineteen pbp5 mutations must be present simultaneously for resistance phenotype			pbp5:p.I478L	att -> cta		i -> l		Unknown phenotype	-	Phenotype not found in database
		pbp5:p.R34Q	cgg -> cag		r -> q		ampicillin	25182648	The nineteen pbp5 mutations must be present simultaneously for resistance phenotype			pbp5:p.S39T	agc -> acc		s -> t		Unknown phenotype	-	Phenotype not found in database
		pbp5:p.T324A	aca -> gca		t -> a		ampicillin	25182648	The nineteen pbp5 mutations must be present simultaneously for resistance phenotype			pbp5:p.A476F	gct -> ttt		a -> f		Unknown phenotype	-	Phenotype not found in database
												pbp5:p.Y479F	tat -> ttc		y -> f		Unknown phenotype	-	Phenotype not found in database
												pbp5:s469_None470insVS?	--tca -> gtatcaca		s -> vs?		Unknown phenotype	-	Phenotype not found in database
												pbp5:p.T25A	act -> gct		t -> a		Unknown phenotype	-	Phenotype not found in database
												pbp5:p.S480R	tcc -> cga		s -> r		Unknown phenotype	-	Phenotype not found in database
(26) X3204	E. faecium	pbp5:p.E525D	gag -> gat		e -> d		ampicillin	25182648	The nineteen pbp5 mutations must be present simultaneously for resistance phenotype			parC:p.I45M	ata -> atg		i -> m		Unknown phenotype	-	Phenotype not found in database
		pbp5:p.S27G	agt -> ggt		s -> g		ampicillin	25182648	The nineteen pbp5 mutations must be present simultaneously for resistance phenotype			pbp5:p.D644N	gac -> aac		d -> n		Unknown phenotype	-	Phenotype not found in database
		pbp5:p.T324A	aca -> gca		t -> a		ampicillin	25182648	The nineteen pbp5 mutations must be present simultaneously for resistance phenotype			parC:p.T740M	acg -> atg		t -> m		Unknown phenotype	-	Phenotype not found in database
		pbp5:p.A499T	gca -> aca		a -> t		ampicillin	25182648, 25182648	The nineteen pbp5 mutations must be present simultaneously for resistance phenotype			parC:p.S442N	agc -> aac		s -> n		Unknown phenotype	-	Phenotype not found in database
		pbp5:p.G66E	gga -> gaa		g -> e		ampicillin	25182648	The nineteen pbp5 mutations must be present simultaneously for resistance phenotype			pbp5:p.S39T	agc -> acc		s -> t		Unknown phenotype	-	Phenotype not found in database
		pbp5:p.V24A	gta -> gca		v -> a		ampicillin	25182648	The nineteen pbp5 mutations must be present simultaneously for resistance phenotype			pbp5:p.T25A	act -> gct		t -> a		Unknown phenotype	-	Phenotype not found in database
		pbp5:p.R34Q	cgg -> cag		r -> q		ampicillin	25182648	The nineteen pbp5 mutations must be present simultaneously for resistance phenotype			parC:p.E484Q	gaa -> caa		e -> q		Unknown phenotype	-	Phenotype not found in database
		pbp5:p.T172A	aca -> gca		t -> a		ampicillin	25182648	The nineteen pbp5 mutations must be present simultaneously for resistance phenotype
		pbp5:p.A216S	gca -> tcc		a -> s		ampicillin	25182648	The nineteen pbp5 mutations must be present simultaneously for resistance phenotype
		pbp5:p.D204G	gac -> ggc		d -> g		ampicillin	25182648	The nineteen pbp5 mutations must be present simultaneously for resistance phenotype
		pbp5:p.K144Q	aaa -> caa		k -> q		ampicillin	25182648	The nineteen pbp5 mutations must be present simultaneously for resistance phenotype
		pbp5:p.N496K	aat -> aaa		n -> k		ampicillin	25182648	The nineteen pbp5 mutations must be present simultaneously for resistance phenotype
		pbp5:p.E100Q	gag -> cag		e -> q		ampicillin	25182648	The nineteen pbp5 mutations must be present simultaneously for resistance phenotype
		pbp5:p.L177I	tta -> ata		l -> i		ampicillin	25182648	The nineteen pbp5 mutations must be present simultaneously for resistance phenotype
(27) X2906	E. faecium	pbp5:p.N496K	aat -> aaa		n -> k		ampicillin	25182648	The nineteen pbp5 mutations must be present simultaneously for resistance phenotype			pbp5:p.T25A	act -> gct		t -> a		Unknown phenotype	-	Phenotype not found in database
		pbp5:p.T324A	aca -> gca		t -> a		ampicillin	25182648	The nineteen pbp5 mutations must be present simultaneously for resistance phenotype			gyrA:p.N708D	aat -> gat		n -> d		Unknown phenotype	-	Phenotype not found in database
		pbp5:p.K144Q	aaa -> caa		k -> q		ampicillin	25182648	The nineteen pbp5 mutations must be present simultaneously for resistance phenotype			pbp5:p.S39T	agc -> acc		s -> t		Unknown phenotype	-	Phenotype not found in database
		pbp5:p.A499T	gca -> aca		a -> t		ampicillin	25182648, 25182648	The nineteen pbp5 mutations must be present simultaneously for resistance phenotype			pbp5:p.D644N	gac -> aac		d -> n		Unknown phenotype	-	Phenotype not found in database
		pbp5:p.E100Q	gag -> cag		e -> q		ampicillin	25182648	The nineteen pbp5 mutations must be present simultaneously for resistance phenotype			parC:p.E138A	gaa -> gca		e -> a		Unknown phenotype	-	Phenotype not found in database
		pbp5:p.S27G	agt -> ggt		s -> g		ampicillin	25182648	The nineteen pbp5 mutations must be present simultaneously for resistance phenotype
		pbp5:p.V24A	gta -> gca		v -> a		ampicillin	25182648	The nineteen pbp5 mutations must be present simultaneously for resistance phenotype
		pbp5:p.A216S	gca -> tcc		a -> s		ampicillin	25182648	The nineteen pbp5 mutations must be present simultaneously for resistance phenotype
		pbp5:p.T172A	aca -> gca		t -> a		ampicillin	25182648	The nineteen pbp5 mutations must be present simultaneously for resistance phenotype
		pbp5:p.E525D	gag -> gat		e -> d		ampicillin	25182648	The nineteen pbp5 mutations must be present simultaneously for resistance phenotype
		pbp5:p.L177I	tta -> ata		l -> i		ampicillin	25182648	The nineteen pbp5 mutations must be present simultaneously for resistance phenotype
		pbp5:p.R34Q	cgg -> cag		r -> q		ampicillin	25182648	The nineteen pbp5 mutations must be present simultaneously for resistance phenotype
		pbp5:p.G66E	gga -> gaa		g -> e		ampicillin	25182648	The nineteen pbp5 mutations must be present simultaneously for resistance phenotype
